# Supplementary material for: Identification of Transcriptional Pattern Related to Immune Cell Infiltration With Gene Co-Expression Network in Papillary Thyroid Cancer
Source: Front Endocrinol (Lausanne). 2022 Feb 4;13:721569. doi: 10.3389/fendo.2022.721569 (PMC8854657; doi:10.3389/fendo.2022.721569)
Supplement: Supplementary file 5 [file Table_2.xlsx]

## Sheet: 免疫细胞之间的相关性
	Activated B cell	Activated CD4 T cell	Activated CD8 T cell	Activated dendritic cell	CD56bright natural killer cell	CD56dim natural killer cell	Eosinophil	Gamma delta T cell	Immature dendritic cell	Macrophage	Mast cell	Monocyte	Natural killer cell	Natural killer T cell	Neutrophil	Plasmacytoid dendritic cell	Type 17 T helper cell	Type 2 T helper cell
Activated B cell	1	0.812099	0.867514	0.648581	0.183665	0.155791	0.367043	0.40475	0.095973	0.553331	0.375574	0.611301	0.275617	0.677835	0.0320211	0.46578	0.0162998	0.502133
Activated CD4 T cell	0.812099	1	0.879643	0.828811	0.287772	0.393579	0.384555	0.654057	0.460821	0.715502	0.584653	0.492901	0.504211	0.821935	0.288969	0.572395	0.23728	0.656227
Activated CD8 T cell	0.867514	0.879643	1	0.771247	0.326169	0.352261	0.250979	0.579497	0.280358	0.713154	0.459701	0.558458	0.399015	0.783943	0.183196	0.520841	0.214646	0.515434
Activated dendritic cell	0.648581	0.828811	0.771247	1	0.453002	0.587222	0.258421	0.789829	0.560315	0.862798	0.661812	0.349636	0.630734	0.871157	0.498901	0.645473	0.378321	0.547524
CD56bright natural killer cell	0.183665	0.287772	0.326169	0.453002	1	0.417881	-0.120174	0.466394	0.407969	0.465509	0.252753	0.115783	0.337962	0.385635	0.291322	0.282408	0.377439	0.0851258
CD56dim natural killer cell	0.155791	0.393579	0.352261	0.587222	0.417881	1	0.00455641	0.744775	0.60771	0.684223	0.50439	0.0468728	0.607955	0.577861	0.567905	0.479676	0.478814	0.216155
Eosinophil	0.367043	0.384555	0.250979	0.258421	-0.120174	0.00455641	1	0.0870226	0.0282728	0.196756	0.558408	0.130012	0.179859	0.373068	0.141995	0.22198	0.0719438	0.436075
Gamma delta T cell	0.40475	0.654057	0.579497	0.789829	0.466394	0.744775	0.0870226	1	0.663538	0.859762	0.624564	0.186243	0.65157	0.774887	0.608502	0.50744	0.456563	0.459914
Immature dendritic cell	0.095973	0.460821	0.280358	0.560315	0.407969	0.60771	0.0282728	0.663538	1	0.558276	0.468059	0.0123653	0.660614	0.507629	0.500415	0.486979	0.440178	0.297578
Macrophage	0.553331	0.715502	0.713154	0.862798	0.465509	0.684223	0.196756	0.859762	0.558276	1	0.705155	0.298069	0.676877	0.851867	0.564784	0.607817	0.464032	0.510314
Mast cell	0.375574	0.584653	0.459701	0.661812	0.252753	0.50439	0.558408	0.624564	0.468059	0.705155	1	0.100978	0.632513	0.762847	0.571792	0.530326	0.362922	0.553907
Monocyte	0.611301	0.492901	0.558458	0.349636	0.115783	0.0468728	0.130012	0.186243	0.0123653	0.298069	0.100978	1	-0.00380394	0.382975	-0.107261	0.313311	-0.0144214	0.178259
Natural killer cell	0.275617	0.504211	0.399015	0.630734	0.337962	0.607955	0.179859	0.65157	0.660614	0.676877	0.632513	-0.00380394	1	0.665898	0.554003	0.574092	0.430645	0.513387
Natural killer T cell	0.677835	0.821935	0.783943	0.871157	0.385635	0.577861	0.373068	0.774887	0.507629	0.851867	0.762847	0.382975	0.665898	1	0.483976	0.66576	0.289156	0.607022
Neutrophil	0.0320211	0.288969	0.183196	0.498901	0.291322	0.567905	0.141995	0.608502	0.500415	0.564784	0.571792	-0.107261	0.554003	0.483976	1	0.345994	0.472798	0.379618
Plasmacytoid dendritic cell	0.46578	0.572395	0.520841	0.645473	0.282408	0.479676	0.22198	0.50744	0.486979	0.607817	0.530326	0.313311	0.574092	0.66576	0.345994	1	0.217776	0.400819
Type 17 T helper cell	0.0162998	0.23728	0.214646	0.378321	0.377439	0.478814	0.0719438	0.456563	0.440178	0.464032	0.362922	-0.0144214	0.430645	0.289156	0.472798	0.217776	1	0.123001
Type 2 T helper cell	0.502133	0.656227	0.515434	0.547524	0.0851258	0.216155	0.436075	0.459914	0.297578	0.510314	0.553907	0.178259	0.513387	0.607022	0.379618	0.400819	0.123001	1
