# Supplementary material for: Identification of Transcriptional Pattern Related to Immune Cell Infiltration With Gene Co-Expression Network in Papillary Thyroid Cancer
Source: Front Endocrinol (Lausanne). 2022 Feb 4;13:721569. doi: 10.3389/fendo.2022.721569 (PMC8854657; doi:10.3389/fendo.2022.721569)
Supplement: Supplementary file 6 [file Table_3.xlsx]

## Sheet: Sheet1
	moduleColor	GS.Activated.dendritic.cell	p.GS.Activated.dendritic.cell	MM.black	p.MM.black
SPI1	black	0.875046	2.32249e-159	0.904652	5.60055e-187
HLA-DPB1	black	0.861226	8.66853e-149	0.84753	2.2038e-139
LAPTM5	black	0.856655	1.53385e-145	0.918111	1.03813e-202
LSP1	black	0.856104	3.70965e-145	0.93472	2.403e-226
IL2RG	black	0.854951	2.33117e-144	0.924279	7.51005e-211
HCK	black	0.854756	3.17518e-144	0.927101	8.29087e-215
CD53	black	0.851369	6.35382e-142	0.948964	3.13144e-252
ITGB2	black	0.845304	6.0831e-138	0.901849	5.36945e-184
CD74	black	0.844594	1.73347e-137	0.800984	2.95704e-113
HLA-DRA	black	0.844301	2.66809e-137	0.827001	6.77013e-127
TYROBP	black	0.844113	3.51423e-137	0.839199	4.1943e-134
WAS	black	0.836778	1.2594e-132	0.948258	8.83318e-251
AIF1	black	0.835427	8.21227e-132	0.879699	3.3114e-163
NCF4	black	0.833204	1.72844e-130	0.926574	4.67344e-214
HLA-DQA1	black	0.832668	3.58224e-130	0.872212	4.30376e-157
CD86	black	0.832652	3.66075e-130	0.94935	4.96109e-253
SELPLG	black	0.832603	3.9142e-130	0.924847	1.23528e-211
HLA-DPA1	black	0.830171	1.02988e-128	0.81691	2.3919e-121
EVI2B	black	0.82624	1.82509e-126	0.939828	6.85531e-235
FERMT3	black	0.825388	5.51418e-126	0.94443	2.94374e-243
HLA-DMA	black	0.824941	9.82194e-126	0.791926	5.65193e-109
FCER1G	black	0.822602	1.95945e-124	0.843853	5.14783e-137
DOK2	black	0.822418	2.47639e-124	0.923323	1.52272e-209
LST1	black	0.820462	2.91997e-123	0.826345	1.59211e-126
NCF2	black	0.814728	3.41565e-120	0.875748	6.25242e-160
HAVCR2	black	0.814359	5.33584e-120	0.933917	4.58174e-225
SLAMF8	black	0.813126	2.35031e-119	0.928266	1.72787e-216
TNFAIP8L2	black	0.812971	2.83215e-119	0.88516	6.2861e-168
APOBR	black	0.81209	8.10511e-119	0.887621	3.90226e-170
CD37	black	0.811965	9.40539e-119	0.942524	1.04039e-239
HLA-DRB1	black	0.811734	1.23899e-118	0.803388	1.98264e-114
LY96	black	0.811256	2.18497e-118	0.875812	5.53783e-160
CD2	black	0.810613	4.6768e-118	0.904671	5.33604e-187
IGSF6	black	0.809486	1.76131e-117	0.897927	5.667e-180
EVI2A	black	0.808226	7.67442e-117	0.943158	7.08584e-241
IL4I1	black	0.807683	1.44272e-116	0.829092	4.32085e-128
LTB	black	0.806456	5.96533e-116	0.81422	6.30542e-120
LCP1	black	0.805602	1.59148e-115	0.841741	1.10628e-135
PLEK	black	0.804583	5.10466e-115	0.929328	4.79254e-218
CST7	black	0.804111	8.7277e-115	0.898344	2.15537e-180
SASH3	black	0.803123	2.67602e-114	0.949628	1.30033e-253
CYBB	black	0.801122	2.53373e-113	0.908305	5.26196e-191
HLA-DQA2	black	0.800337	6.07906e-113	0.716463	4.61379e-80
C1QA	black	0.80033	6.12671e-113	0.837214	6.85049e-133
BATF	black	0.800056	8.30809e-113	0.888835	3.04087e-171
CD52	black	0.799224	2.08805e-112	0.841912	8.64396e-136
HLA-DQB2	black	0.796783	3.04318e-111	0.728629	4.67957e-84
MS4A6A	black	0.796315	5.06703e-111	0.920723	4.46743e-206
HLA-DOA	black	0.795906	7.90478e-111	0.845764	3.07707e-138
FPR3	black	0.795348	1.44581e-110	0.906648	3.70079e-189
LY86	black	0.788924	1.33164e-107	0.872831	1.39112e-157
BIN2	black	0.787917	3.79645e-107	0.956756	9.41022e-270
CD3E	black	0.78652	1.6101e-106	0.906907	1.91316e-189
MYO1F	black	0.786186	2.27211e-106	0.949727	8.05786e-254
MNDA	black	0.785392	5.12915e-106	0.878004	8.69892e-162
NCKAP1L	black	0.784968	7.92144e-106	0.960529	1.94423e-279
CD3D	black	0.784794	9.45954e-106	0.883742	1.1148e-166
HLA-DOB	black	0.782375	1.09978e-104	0.871845	8.3764e-157
C1QB	black	0.780365	8.24438e-104	0.836852	1.13507e-132
C1QC	black	0.777698	1.15673e-102	0.85343	2.56937e-143
SNX20	black	0.777675	1.18358e-102	0.956825	6.39257e-270
IL32	black	0.777563	1.32075e-102	0.770994	7.53236e-100
BCL2A1	black	0.776007	6.05576e-102	0.844219	3.00953e-137
SPN	black	0.775806	7.36645e-102	0.933823	6.45168e-225
CYTIP	black	0.773301	8.30853e-101	0.918217	7.62195e-203
ITGAM	black	0.773283	8.45225e-101	0.864393	4.16315e-151
FCGR2A	black	0.771696	3.8622e-100	0.869613	4.63576e-155
HCLS1	black	0.770158	1.66347e-99	0.938153	5.21772e-232
CSTA	black	0.769329	3.63964e-99	0.848837	3.06472e-140
CD4	black	0.76807	1.18704e-98	0.889407	9.05455e-172
LGALS9	black	0.765867	9.21907e-98	0.85467	3.63876e-144
ARHGAP30	black	0.764707	2.691e-97	0.955159	6.52218e-266
ALOX5AP	black	0.764599	2.97051e-97	0.81545	1.42252e-120
LYZ	black	0.762561	1.91866e-96	0.810169	7.89445e-118
HCST	black	0.762046	3.06545e-96	0.794206	4.95507e-110
CIITA	black	0.761777	3.91217e-96	0.862823	5.9709e-150
C1orf162	black	0.761621	4.50585e-96	0.874305	9.20575e-159
CORO1A	black	0.759697	2.55569e-95	0.906185	1.19765e-188
PTPN7	black	0.757092	2.6122e-94	0.931282	5.64605e-221
RNASE6	black	0.756696	3.7089e-94	0.892878	4.99833e-175
CSF1R	black	0.756074	6.42373e-94	0.874797	3.69201e-159
OLR1	black	0.755389	1.17471e-93	0.763462	8.42735e-97
TNFSF13B	black	0.753196	7.99101e-93	0.918407	4.36664e-203
C2	black	0.752175	1.93872e-92	0.854135	8.46681e-144
RAC2	black	0.752096	2.07629e-92	0.857303	5.39543e-146
LAIR1	black	0.751503	3.46416e-92	0.913231	1.03362e-196
SAMSN1	black	0.747764	8.48315e-91	0.917872	2.08265e-202
CD48	black	0.747692	9.01646e-91	0.916682	6.4713e-201
BTK	black	0.747214	1.35087e-90	0.944882	4.06185e-244
PTPRC	black	0.74721	1.35634e-90	0.918743	1.63197e-203
LAT2	black	0.746944	1.69755e-90	0.931879	6.90295e-222
CSF2RB	black	0.745811	4.4095e-90	0.917883	2.02073e-202
BIRC3	black	0.745783	4.51191e-90	0.837891	2.65455e-133
PLCB2	black	0.745482	5.8105e-90	0.916963	2.88779e-201
TYMP	black	0.745451	5.96412e-90	0.803536	1.67671e-114
CD5	black	0.744513	1.30698e-89	0.928224	1.99052e-216
CTLA4	black	0.742686	5.96741e-89	0.904661	5.48017e-187
ITGAX	black	0.741532	1.54769e-88	0.815093	2.19488e-120
ARHGAP9	black	0.740832	2.75104e-88	0.924955	8.76276e-212
CCR5	black	0.740461	3.73173e-88	0.9145	3.08501e-198
PSMB9	black	0.737057	5.93472e-87	0.790944	1.59744e-108
OSCAR	black	0.736973	6.35169e-87	0.760671	1.06414e-95
CASP1	black	0.736174	1.20885e-86	0.907342	6.30206e-190
CXCL10	black	0.734794	3.64885e-86	0.837404	5.2503e-133
ITGAL	black	0.732741	1.86467e-85	0.90305	2.90309e-185
CD7	black	0.731838	3.80399e-85	0.873342	5.45012e-158
CLEC7A	black	0.731235	6.11357e-85	0.871645	1.20522e-156
ADAM8	black	0.728301	6.0327e-84	0.87502	2.43815e-159
TAP1	black	0.727934	8.01721e-84	0.846095	1.88315e-138
DAPP1	black	0.726507	2.41117e-83	0.901567	1.05729e-183
HLA-F	black	0.72642	2.57763e-83	0.783405	3.88577e-105
CYTH4	black	0.726139	3.19952e-83	0.91659	8.43135e-201
CD300LF	black	0.724487	1.13196e-82	0.833213	1.70743e-130
GPSM3	black	0.724399	1.21118e-82	0.894095	3.38686e-176
HAPLN3	black	0.723143	3.14358e-82	0.842445	3.99964e-136
GNA15	black	0.722456	5.28675e-82	0.794122	5.42214e-110
SECTM1	black	0.721843	8.39542e-82	0.876449	1.67013e-160
MS4A4A	black	0.720921	1.67974e-81	0.850316	3.2115e-141
IL10RA	black	0.71934	5.47904e-81	0.890928	3.48943e-173
S100A9	black	0.716432	4.72015e-80	0.709931	5.28194e-78
TIGIT	black	0.715532	9.14125e-80	0.909584	1.86749e-192
RUNX3	black	0.713707	3.46516e-79	0.907962	1.27673e-190
LRRC25	black	0.713541	3.90905e-79	0.890896	3.73314e-173
HK3	black	0.713428	4.24384e-79	0.781605	2.38678e-104
LIMD2	black	0.713397	4.34269e-79	0.87879	1.92243e-162
TREM2	black	0.713388	4.36849e-79	0.730918	7.83626e-85
FOXP3	black	0.712594	7.77173e-79	0.802024	9.2312e-114
CCL5	black	0.711903	1.28044e-78	0.799442	1.64211e-112
TRPV2	black	0.709218	8.79189e-78	0.869095	1.16486e-154
APBB1IP	black	0.709156	9.18904e-78	0.886934	1.62917e-169
SLC15A3	black	0.706993	4.26878e-77	0.850777	1.58288e-141
ALOX5	black	0.706791	4.92354e-77	0.656039	5.64755e-63
SIRPG	black	0.706545	5.8584e-77	0.900775	7.04722e-183
ETV7	black	0.706295	6.98755e-77	0.795249	1.60865e-110
PIM2	black	0.705786	9.99791e-77	0.837159	7.40189e-133
FMNL1	black	0.70456	2.36229e-76	0.909587	1.85133e-192
CXCL9	black	0.704175	3.09199e-76	0.810283	6.90365e-118
VSIG4	black	0.704009	3.47074e-76	0.780609	6.46905e-104
GZMA	black	0.703231	5.96934e-76	0.826571	1.18564e-126
SIT1	black	0.701291	2.28931e-75	0.895527	1.36524e-177
MPEG1	black	0.700908	2.98128e-75	0.898956	5.16884e-181
GBP5	black	0.699402	8.38222e-75	0.872302	3.64982e-157
SLAMF7	black	0.6989	1.18183e-74	0.835395	8.57756e-132
CLEC4A	black	0.698516	1.53622e-74	0.846972	5.09213e-139
FCGR3A	black	0.697558	2.94771e-74	0.792162	4.39923e-109
IL7R	black	0.696671	5.38126e-74	0.864482	3.57457e-151
VAV1	black	0.696406	6.43615e-74	0.895985	4.84988e-178
C3AR1	black	0.695984	8.55915e-74	0.846325	1.33713e-138
ACP5	black	0.694333	2.59966e-73	0.753802	4.71205e-93
TMEM176B	black	0.691422	1.80937e-72	0.760393	1.36745e-95
PILRA	black	0.69137	1.87235e-72	0.804339	6.73407e-115
IRF8	black	0.690288	3.82705e-72	0.904284	1.39568e-186
CCL4	black	0.689858	5.08063e-72	0.815596	1.1907e-120
C1R	black	0.689773	5.37325e-72	0.813583	1.35863e-119
LILRB4	black	0.689072	8.51703e-72	0.826151	2.05016e-126
UBD	black	0.688465	1.2678e-71	0.841958	8.09424e-136
CCL22	black	0.688434	1.29348e-71	0.697324	3.45696e-74
PDCD1LG2	black	0.68715	2.99233e-71	0.799744	1.17522e-112
IGLL5	black	0.686284	5.25075e-71	0.75091	5.77547e-92
MSR1	black	0.68626	5.33444e-71	0.793413	1.15928e-109
FGR	black	0.682437	6.24908e-70	0.804977	3.25635e-115
CD69	black	0.681494	1.1403e-69	0.835453	7.91823e-132
DOCK2	black	0.680498	2.14675e-69	0.92703	1.04748e-214
AQP3	black	0.678636	6.95779e-69	0.839966	1.40975e-134
HLA-DRB5	black	0.678152	9.43199e-69	0.672585	2.99393e-67
EBI3	black	0.675725	4.29897e-68	0.719755	4.02075e-81
S100A8	black	0.674775	7.75245e-68	0.664238	4.64951e-65
CSF1	black	0.673452	1.75609e-67	0.781904	1.76636e-104
CCR7	black	0.672874	2.50699e-67	0.85459	4.12911e-144
HLA-B	black	0.672508	3.14004e-67	0.721388	1.18246e-81
CD84	black	0.67193	4.47503e-67	0.886428	4.64846e-169
CXCL13	black	0.671849	4.70315e-67	0.792096	4.71879e-109
TAP2	black	0.671484	5.8817e-67	0.870087	1.98808e-155
IKZF1	black	0.669671	1.77593e-66	0.912989	2.01051e-196
NLRC5	black	0.669259	2.2794e-66	0.839793	1.80197e-134
RARRES1	black	0.668984	2.69349e-66	0.836166	2.95047e-132
CLEC10A	black	0.66836	3.92875e-66	0.832935	2.49466e-130
SLAMF6	black	0.667332	7.30244e-66	0.869532	5.35692e-155
CD79A	black	0.666475	1.22187e-65	0.765942	8.60739e-98
P2RY6	black	0.665781	1.85242e-65	0.662145	1.60621e-64
ARL4C	black	0.665383	2.34966e-65	0.812613	4.34638e-119
GZMK	black	0.665191	2.63584e-65	0.841961	8.0557e-136
RGS1	black	0.664791	3.3449e-65	0.729781	1.90775e-84
TAGAP	black	0.664037	5.23987e-65	0.897812	7.39868e-180
LCP2	black	0.664033	5.2529e-65	0.85638	2.38321e-145
LCK	black	0.662773	1.10823e-64	0.892412	1.38788e-174
HLA-DQB1	black	0.661615	2.19496e-64	0.657728	2.12729e-63
CD247	black	0.661195	2.80912e-64	0.893128	2.87774e-175
C16orf54	black	0.660614	3.95118e-64	0.890909	3.63511e-173
TMEM176A	black	0.659568	7.2884e-64	0.724562	1.06972e-82
PTAFR	black	0.659405	8.01444e-64	0.817847	7.54621e-122
CD300A	black	0.657353	2.6434e-63	0.86589	3.18249e-152
IL2RB	black	0.657162	2.95266e-63	0.855602	8.27192e-145
TNFRSF18	black	0.655788	6.52354e-63	0.722904	3.76953e-82
MARCO	black	0.655658	7.03187e-63	0.645596	2.06089e-60
IRF1	black	0.654813	1.14218e-62	0.852617	9.15425e-143
SIGLEC10	black	0.653523	2.38931e-62	0.869027	1.31335e-154
MZB1	black	0.65308	3.07614e-62	0.73738	4.5749e-87
LGALS2	black	0.652741	3.7321e-62	0.846613	8.70127e-139
CCR1	black	0.65142	7.89786e-62	0.841756	1.08375e-135
CCL19	black	0.651092	9.50929e-62	0.787623	5.15003e-107
CXCR6	black	0.650462	1.35723e-61	0.85402	1.01464e-143
C3	black	0.64977	2.00478e-61	0.732865	1.69044e-85
CD1C	black	0.649741	2.03707e-61	0.7021	1.30819e-75
SH2D1A	black	0.649556	2.26085e-61	0.878115	7.03275e-162
CD6	black	0.64899	3.10776e-61	0.866049	2.41709e-152
PLAUR	black	0.648526	4.02918e-61	0.667532	6.47281e-66
KLRB1	black	0.646923	9.8654e-61	0.841081	2.86144e-135
CARD11	black	0.646613	1.17203e-60	0.807615	1.56116e-116
SNX10	black	0.645845	1.795e-60	0.805118	2.77017e-115
FOLR2	black	0.645274	2.46261e-60	0.783113	5.2227e-105
S100B	black	0.645107	2.70111e-60	0.627119	4.07188e-56
MMP9	black	0.644938	2.9665e-60	0.657603	2.28707e-63
CFB	black	0.643462	6.68978e-60	0.709927	5.29645e-78
CXCL11	black	0.642467	1.15442e-59	0.785207	6.20171e-106
PPP1R18	black	0.641841	1.62552e-59	0.842031	7.27916e-136
IL2RA	black	0.640743	2.95751e-59	0.805199	2.5249e-115
HLA-A	black	0.640702	3.02492e-59	0.688709	1.08055e-71
ARHGAP4	black	0.640024	4.37086e-59	0.824328	2.16198e-125
PDZK1IP1	black	0.639957	4.53373e-59	0.552693	2.04239e-41
SAMHD1	black	0.639371	6.22863e-59	0.858126	1.42248e-146
GPNMB	black	0.63803	1.28466e-58	0.62588	7.7208e-56
LAG3	black	0.637448	1.75616e-58	0.792918	1.96664e-109
ZAP70	black	0.637429	1.77455e-58	0.865388	7.55396e-152
HLA-C	black	0.637276	1.92645e-58	0.732862	1.6951e-85
MRC1	black	0.637039	2.18775e-58	0.71792	1.57411e-80
GBP2	black	0.635297	5.5545e-58	0.742994	4.62361e-89
WIPF1	black	0.634722	7.54323e-58	0.874481	6.64285e-159
GZMB	black	0.634223	9.83676e-58	0.773043	1.0653e-100
CCL13	black	0.632699	2.20493e-57	0.682985	4.40293e-70
SIRPA	black	0.631329	4.53481e-57	0.777223	1.84347e-102
CCR2	black	0.631055	5.23914e-57	0.850639	1.95683e-141
CD163	black	0.629579	1.13392e-56	0.771334	5.45279e-100
MILR1	black	0.628741	1.75504e-56	0.692491	8.89515e-73
APOL1	black	0.628647	1.84295e-56	0.770317	1.43136e-99
CD1E	black	0.628343	2.15872e-56	0.695896	9.08773e-74
APOL4	black	0.627835	2.81109e-56	0.819473	1.00521e-122
MSC	black	0.627338	3.63661e-56	0.80241	5.9792e-114
CTSS	black	0.626653	5.18201e-56	0.73133	5.67135e-85
CD3G	black	0.623456	2.6753e-55	0.884684	1.6554e-167
ANPEP	black	0.622697	3.94028e-55	0.672848	2.54725e-67
P2RY13	black	0.622553	4.23858e-55	0.809194	2.47854e-117
PLAU	black	0.62206	5.44625e-55	0.625379	9.99072e-56
B2M	black	0.621653	6.69805e-55	0.688586	1.17155e-71
FPR1	black	0.620672	1.10062e-54	0.750739	6.69332e-92
CXCL16	black	0.62007	1.49151e-54	0.729123	3.18532e-84
NKG7	black	0.619116	2.41024e-54	0.75003	1.22957e-91
PSMB8	black	0.617259	6.1108e-54	0.697569	2.92638e-74
P2RY10	black	0.616661	8.23251e-54	0.86496	1.57752e-151
HSD11B1	black	0.616525	8.80923e-54	0.818679	2.69926e-122
ANKRD22	black	0.613672	3.6202e-53	0.709577	6.80353e-78
ADAM19	black	0.612627	6.05308e-53	0.807966	1.03962e-116
GPR68	black	0.611416	1.09558e-52	0.748622	4.0928e-91
C15orf48	black	0.611054	1.30797e-52	0.504261	1.13572e-33
SLC7A7	black	0.610953	1.37348e-52	0.798152	6.80885e-112
VCAM1	black	0.609623	2.6257e-52	0.80481	3.93819e-115
PSMB10	black	0.60894	3.65698e-52	0.776506	3.72105e-102
RASAL3	black	0.6071	8.89402e-52	0.847876	1.31064e-139
STK17B	black	0.606412	1.23771e-51	0.795514	1.20792e-110
GZMM	black	0.604875	2.5838e-51	0.806539	5.42175e-116
CLEC2B	black	0.602125	9.55228e-51	0.677492	1.42722e-68
AOAH	black	0.599997	2.60381e-50	0.84888	2.87054e-140
C5AR1	black	0.598959	4.23387e-50	0.698311	1.76629e-74
UBE2L6	black	0.598009	6.59772e-50	0.776673	3.16103e-102
SELL	black	0.593942	4.33382e-49	0.814536	4.3067e-120
GZMH	black	0.592789	7.35579e-49	0.712555	7.99357e-79
FGL2	black	0.592699	7.66498e-49	0.796955	2.52493e-111
CTSE	black	0.590631	1.96754e-48	0.675796	4.11263e-68
JAK3	black	0.589743	2.94393e-48	0.759682	2.59161e-95
EPSTI1	black	0.585258	2.20942e-47	0.79093	1.62138e-108
TNFAIP2	black	0.583665	4.48676e-47	0.551383	3.44088e-41
TNFRSF17	black	0.58154	1.14682e-46	0.728622	4.70269e-84
RAB7B	black	0.58141	1.21478e-46	0.61521	1.69355e-53
IFI16	black	0.580025	2.23088e-46	0.784612	1.13923e-105
CCL3	black	0.579787	2.47525e-46	0.63592	3.9825e-58
CXCR4	black	0.579144	3.27876e-46	0.740113	4.95991e-88
CERKL	black	0.577777	5.94606e-46	0.827235	4.98091e-127
STAT4	black	0.576629	9.78148e-46	0.765742	1.03543e-97
MS4A7	black	0.574779	2.17348e-45	0.731885	3.66618e-85
CXCR3	black	0.574405	2.55184e-45	0.764438	3.44711e-97
CTSW	black	0.573597	3.60986e-45	0.731856	3.7511e-85
SPP1	black	0.573308	4.08398e-45	0.596951	1.07946e-49
CCL18	black	0.573132	4.40369e-45	0.625173	1.11071e-55
SH3BGRL3	black	0.572531	5.69323e-45	0.571904	7.43606e-45
ADAMDEC1	black	0.571638	8.32951e-45	0.783948	2.23953e-105
NFKBIE	black	0.570329	1.45143e-44	0.725183	6.65505e-83
CCL2	black	0.569882	1.75408e-44	0.649432	2.42437e-61
HLA-E	black	0.565803	9.72702e-44	0.780812	5.28052e-104
MYO1G	black	0.56576	9.90057e-44	0.639733	5.1198e-59
BTN3A1	black	0.565253	1.22312e-43	0.79581	8.77101e-111
TRIM69	black	0.56318	2.88991e-43	0.641417	2.04859e-59
PLA2G2D	black	0.562601	3.67056e-43	0.782351	1.12635e-104
IL16	black	0.562534	3.77374e-43	0.847456	2.46502e-139
SRGN	black	0.561393	6.03583e-43	0.723543	2.32196e-82
APOBEC3G	black	0.561245	6.41447e-43	0.811258	2.17968e-118
PDCD1	black	0.560611	8.31943e-43	0.75632	5.17036e-94
CASP4	black	0.560571	8.45428e-43	0.772204	2.37817e-100
BTN3A2	black	0.559923	1.10245e-42	0.730939	7.70957e-85
PIK3CD	black	0.559683	1.21584e-42	0.815337	1.63058e-120
STAT1	black	0.558637	1.86242e-42	0.767749	1.60246e-98
S1PR4	black	0.558435	2.02194e-42	0.770711	9.85147e-100
CD14	black	0.55756	2.88447e-42	0.628776	1.72393e-56
CCL17	black	0.556447	4.52594e-42	0.510137	1.51613e-34
MMP7	black	0.55602	5.3785e-42	0.50224	2.24975e-33
SLC6A14	black	0.55575	5.99555e-42	0.565517	1.09571e-43
PRF1	black	0.554743	8.99085e-42	0.782935	6.24679e-105
TNFAIP3	black	0.554657	9.3085e-42	0.775991	6.15083e-102
GAL3ST4	black	0.55419	1.1228e-41	0.740109	4.97505e-88
POU2AF1	black	0.5538	1.31263e-41	0.753394	6.7267e-93
APOL2	black	0.55368	1.37692e-41	0.758334	8.6531e-95
XCL2	black	0.552435	2.26448e-41	0.755388	1.17524e-93
LAX1	black	0.55187	2.83511e-41	0.784165	1.7949e-105
C1QL2	black	0.55105	3.92662e-41	0.484265	8.07976e-31
CD1B	black	0.55087	4.21733e-41	0.666475	1.22186e-65
MAP4K1	black	0.549573	7.04579e-41	0.777678	1.17973e-102
TNFRSF1B	black	0.544819	4.53165e-40	0.739669	7.12855e-88
SAA1	black	0.543791	6.75046e-40	0.518901	6.98783e-36
ZNF683	black	0.539827	3.09972e-39	0.675385	5.31178e-68
IVL	black	0.538996	4.25739e-39	0.511627	9.04094e-35
MICAL1	black	0.538874	4.45896e-39	0.707621	2.73661e-77
MAN2B1	black	0.537715	6.92655e-39	0.771739	3.70808e-100
BST2	black	0.537543	7.39384e-39	0.682901	4.64587e-70
SCD	black	0.536524	1.08718e-38	0.605734	1.71327e-51
CD8A	black	0.535905	1.37325e-38	0.740726	3.00216e-88
HSH2D	black	0.53576	1.45027e-38	0.706708	5.21987e-77
PIM1	black	0.535696	1.48612e-38	0.577491	6.73409e-46
MMP12	black	0.531513	7.10506e-38	0.643778	5.62085e-60
BCAT1	black	0.530774	9.34903e-38	0.659611	7.10891e-64
CMTM3	black	0.530597	9.98051e-38	0.606349	1.27608e-51
IDO1	black	0.529599	1.44382e-37	0.655039	1.00358e-62
GLIPR1	black	0.528587	2.09604e-37	0.745818	4.38177e-90
PLBD1	black	0.527784	2.81578e-37	0.668828	2.95966e-66
CLEC5A	black	0.526719	4.15883e-37	0.620996	9.34056e-55
PCED1B	black	0.526188	5.04852e-37	0.731398	5.37707e-85
KCTD12	black	0.524321	9.95838e-37	0.679563	3.87794e-69
LFNG	black	0.523497	1.3423e-36	0.691299	1.96247e-72
EMP3	black	0.523066	1.56837e-36	0.548908	9.15537e-41
HMOX1	black	0.521983	2.31807e-36	0.585001	2.47762e-47
PTGES	black	0.521597	2.66305e-36	0.552697	2.03968e-41
CYP27A1	black	0.519497	5.65005e-36	0.556515	4.40363e-42
SOD2	black	0.519296	6.07038e-36	0.583934	3.98049e-47
BATF2	black	0.518943	6.88383e-36	0.700318	4.47221e-75
ADRA2A	black	0.517862	1.01132e-35	0.687406	2.53221e-71
EHBP1L1	black	0.514657	3.13616e-35	0.74994	1.3281e-91
CH25H	black	0.513808	4.22335e-35	0.545401	3.61482e-40
RASSF2	black	0.513224	5.18172e-35	0.775624	8.79057e-102
SEMA7A	black	0.512477	6.7249e-35	0.735045	2.98693e-86
FCN1	black	0.511241	1.03418e-34	0.599523	3.25075e-50
RAB32	black	0.511129	1.07522e-34	0.626621	5.26888e-56
UNC13D	black	0.511125	1.07648e-34	0.729462	2.44646e-84
TLR2	black	0.509458	1.91749e-34	0.576634	9.76338e-46
RTP4	black	0.508432	2.73088e-34	0.677314	1.59516e-68
SLC16A3	black	0.508379	2.78081e-34	0.545763	3.1395e-40
BTN3A3	black	0.507624	3.60499e-34	0.789618	6.44254e-108
IFITM1	black	0.506887	4.64074e-34	0.667547	6.41517e-66
CCDC151	black	-0.506511	5.27801e-34	-0.425954	1.68271e-23
SH3BP1	black	0.504528	1.0373e-33	0.751148	4.70662e-92
SERPING1	black	0.503993	1.244e-33	0.713915	2.97945e-79
CKLF	black	0.503047	1.71347e-33	0.518326	8.57371e-36
CD1A	black	0.502844	1.83528e-33	0.482793	1.28813e-30
APOL3	black	0.502725	1.91054e-33	0.756613	3.98946e-94
GNAS	black	-0.500146	4.54713e-33	-0.488345	2.19061e-31
IL18	black	0.497733	1.01669e-32	0.548732	9.81524e-41
RELB	black	0.497611	1.05856e-32	0.674142	1.14713e-67
HLA-G	black	0.497512	1.09413e-32	0.525606	6.24316e-37
CHI3L2	black	0.496291	1.63928e-32	0.529424	1.54012e-37
FCER1A	black	0.495192	2.35562e-32	0.538715	4.73706e-39
ACKR1	black	0.493686	3.86428e-32	0.630343	7.60803e-57
GPR34	black	0.493312	4.36704e-32	0.72608	3.34722e-83
FCRLA	black	0.492969	4.88682e-32	0.739495	8.21547e-88
COTL1	black	0.492638	5.44525e-32	0.587729	7.30498e-48
CD19	black	0.491105	8.97152e-32	0.736346	1.05274e-86
GM2A	black	0.490618	1.05087e-31	0.605504	1.91308e-51
TRAF1	black	0.489286	1.61732e-31	0.725117	6.99768e-83
TREM1	black	0.488663	1.97768e-31	0.447685	4.59368e-26
TNFSF10	black	0.488635	1.99515e-31	0.600031	2.56174e-50
PLTP	black	0.488547	2.05251e-31	0.628114	2.43232e-56
SLCO2B1	black	0.486863	3.52648e-31	0.73948	8.32009e-88
GBP4	black	0.485928	4.75565e-31	0.661281	2.67187e-64
NR2F1	black	0.485242	5.92055e-31	0.551418	3.39323e-41
BCL3	black	0.485149	6.09877e-31	0.544097	5.99608e-40
PYCARD	black	0.483846	9.22698e-31	0.581301	1.27398e-46
C7	black	0.481286	2.07187e-30	0.671857	4.67967e-67
ACSL5	black	0.477273	7.26186e-30	0.693153	5.72316e-73
MYBL2	black	0.476984	7.94279e-30	0.688731	1.06486e-71
CD79B	black	0.476941	8.05012e-30	0.697111	3.99455e-74
ITGA4	black	0.469804	7.17476e-29	0.755963	7.08402e-94
IL1B	black	0.469572	7.69734e-29	0.610192	1.99065e-52
DDIT3	black	-0.468391	1.09993e-28	-0.406489	2.34341e-21
DEF6	black	0.468382	1.10266e-28	0.689002	8.91478e-72
MCEMP1	black	0.467729	1.34263e-28	0.464487	3.542e-28
JSRP1	black	0.467154	1.59576e-28	0.609215	3.19929e-52
CD96	black	0.466753	1.79967e-28	0.800543	4.83269e-113
INPP5D	black	0.465916	2.31258e-28	0.713403	4.32139e-79
CMKLR1	black	0.465044	3.00062e-28	0.73158	4.66107e-85
C1QL4	black	-0.46224	6.89614e-28	-0.336375	1.01892e-14
RASSF5	black	0.460974	1.00178e-27	0.660515	4.18683e-64
SKAP1	black	0.459993	1.33638e-27	0.571524	8.74261e-45
FDCSP	black	0.459668	1.46972e-27	0.630558	6.79606e-57
CXCL1	black	0.45802	2.37869e-27	0.500623	3.87497e-33
F13A1	black	0.455684	4.68661e-27	0.642341	1.23665e-59
PNMA6A	black	-0.452304	1.23842e-26	-0.437599	7.5015e-25
CD207	black	0.449907	2.45094e-26	0.439104	4.97356e-25
SERPINB9	black	0.446794	5.90112e-26	0.73378	8.18312e-86
RHOV	black	0.446764	5.95002e-26	0.423255	3.40203e-23
NPL	black	0.446611	6.21088e-26	0.63055	6.82672e-57
HSD3B7	black	0.446596	6.23798e-26	0.483983	8.83651e-31
GPR183	black	0.444719	1.05444e-25	0.557235	3.29157e-42
GBP1	black	0.443447	1.50206e-25	0.637041	2.1859e-58
GMFG	black	0.443029	1.6869e-25	0.597817	7.21446e-50
PLEKHO1	black	0.439571	4.37619e-25	0.602435	8.24732e-51
IL6R	black	0.438099	6.54582e-25	0.724545	1.08321e-82
FXYD5	black	0.437752	7.19442e-25	0.512081	7.72e-35
CAPG	black	0.437238	8.27645e-25	0.488709	1.94798e-31
ARID5A	black	0.434965	1.53229e-24	0.64299	8.67007e-60
GNLY	black	0.429843	6.03504e-24	0.456168	4.0744e-27
HNMT	black	0.429456	6.68718e-24	0.627165	3.97763e-56
STK17A	black	0.427543	1.10849e-23	0.730106	1.48012e-84
TGFBI	black	0.426667	1.39554e-23	0.560369	9.18401e-43
PNOC	black	0.425531	1.87978e-23	0.670196	1.29071e-66
APOL6	black	0.425315	1.98873e-23	0.706051	8.29729e-77
CHIT1	black	0.422183	4.49078e-23	0.44736	5.03252e-26
RGS10	black	0.4184	1.18769e-22	0.581592	1.12092e-46
UBE2C	black	0.416627	1.86508e-22	0.563903	2.14289e-43
CD38	black	0.41608	2.14296e-22	0.688062	1.65001e-71
OSM	black	0.414387	3.28752e-22	0.49808	9.05743e-33
GLIPR2	black	0.411428	6.90324e-22	0.623792	2.25364e-55
MAN1A1	black	0.410287	9.17269e-22	0.678151	9.43947e-69
PTGER4	black	0.406021	2.6282e-21	0.650996	1.0038e-61
RETN	black	0.405132	3.26648e-21	0.366531	2.24238e-17
RCSD1	black	0.404557	3.75893e-21	0.717249	2.58402e-80
MS4A1	black	0.399882	1.16464e-20	0.608332	4.90644e-52
VDR	black	0.398802	1.50841e-20	0.539761	3.17894e-39
CCL8	black	0.398751	1.52699e-20	0.55016	5.58595e-41
GIMAP2	black	0.398597	1.584e-20	0.683263	3.685e-70
DERL3	black	0.396528	2.59269e-20	0.477722	6.31604e-30
SLC17A9	black	0.396503	2.6077e-20	0.609704	2.52397e-52
PIGR	black	0.393239	5.6319e-20	0.462567	6.26182e-28
FAM107B	black	0.393191	5.69676e-20	0.618871	2.72639e-54
TFPI2	black	0.393037	5.90536e-20	0.478985	4.26149e-30
CD40	black	0.392454	6.77008e-20	0.610136	2.04562e-52
SPAG4	black	0.391691	8.09013e-20	0.567615	4.55842e-44
SAA2	black	0.39169	8.09198e-20	0.453212	9.5498e-27
SELP	black	0.389226	1.43487e-19	0.590643	1.95694e-48
PIK3AP1	black	0.388052	1.8817e-19	0.621199	8.42759e-55
FABP5	black	0.38778	2.00337e-19	0.480495	2.65638e-30
AKNA	black	0.386186	2.88863e-19	0.686706	3.99392e-71
RASGRP1	black	0.386048	2.98156e-19	0.661453	2.41401e-64
KLHDC7B	black	0.385766	3.1803e-19	0.440058	3.82908e-25
RRM2	black	0.383332	5.53599e-19	0.635119	6.10583e-58
LIPA	black	0.377693	1.96407e-18	0.633578	1.38484e-57
CXCL12	black	0.377431	2.0819e-18	0.597254	9.3771e-50
PLA1A	black	0.374963	3.59426e-18	0.608032	5.67262e-52
CPNE5	black	0.374349	4.11449e-18	0.655401	8.15074e-63
CR2	black	0.372555	6.09559e-18	0.606694	1.08099e-51
TPSAB1	black	0.372351	6.37391e-18	0.513687	4.40585e-35
TNFRSF13C	black	0.371565	7.5658e-18	0.683875	2.48777e-70
PTGDS	black	0.370954	8.64147e-18	0.534302	2.50957e-38
SUSD3	black	0.370018	1.05866e-17	0.656035	5.65971e-63
HLA-DMB	black	0.364452	3.4924e-17	0.485393	5.6426e-31
IFI35	black	0.364239	3.65447e-17	0.574679	2.26848e-45
CD8B	black	0.362907	4.84501e-17	0.580314	1.96509e-46
TOX	black	0.361812	6.1023e-17	0.623439	2.69866e-55
CTSZ	black	0.359285	1.03627e-16	0.597607	7.95769e-50
IKZF3	black	0.357349	1.54956e-16	0.661613	2.19717e-64
MGLL	black	0.357004	1.66434e-16	0.346884	1.30111e-15
FTL	black	0.356947	1.68385e-16	0.398913	1.4687e-20
RRAD	black	0.356863	1.71331e-16	0.380427	1.06634e-18
LMNB1	black	0.356071	2.018e-16	0.619447	2.0413e-54
LAP3	black	0.352915	3.85412e-16	0.660034	5.55201e-64
DAB2	black	0.349261	8.08081e-16	0.618501	3.28308e-54
TCL1A	black	0.345329	1.77294e-15	0.596391	1.3999e-49
PLAC8	black	0.342882	2.87556e-15	0.573737	3.39844e-45
DUSP2	black	0.342474	3.11546e-15	0.509761	1.72653e-34
TPSB2	black	0.341865	3.51137e-15	0.47846	5.02022e-30
STMN2	black	0.341812	3.54787e-15	0.522101	2.22174e-36
VPREB3	black	0.341223	3.98157e-15	0.521766	2.50648e-36
FCER2	black	0.340259	4.80517e-15	0.617614	5.11714e-54
TRIB2	black	0.337563	8.10645e-15	0.530078	1.20964e-37
FKBP11	black	0.336569	9.81663e-15	0.5262	5.02746e-37
CD83	black	0.335547	1.19426e-14	0.576378	1.09043e-45
HSD17B14	black	-0.330511	3.10676e-14	-0.319672	2.29186e-13
AKR1B1	black	0.329707	3.61275e-14	0.437898	6.91345e-25
IRF4	black	0.329686	3.62686e-14	0.403717	4.61193e-21
IER5	black	0.320798	1.869e-13	0.430403	5.20146e-24
NUSAP1	black	0.319257	2.46988e-13	0.557484	2.97455e-42
IL27RA	black	0.317182	3.5865e-13	0.566224	8.15993e-44
APOC1	black	0.314892	5.39407e-13	0.491321	8.36278e-32
CPA3	black	0.311308	1.01473e-12	0.493509	4.09414e-32
CCL3L3	black	0.30905	1.50423e-12	0.37547	3.21387e-18
SLC1A3	black	0.306617	2.29046e-12	0.517749	1.05263e-35
C1QTNF1	black	0.303799	3.7091e-12	0.412737	4.97655e-22
MOXD1	black	0.30087	6.08857e-12	0.534901	2.00379e-38
CHGB	black	0.300802	6.15852e-12	0.217528	8.84397e-07
FGD3	black	0.300026	7.01661e-12	0.532683	4.59633e-38
GYPC	black	0.298062	9.74205e-12	0.534955	1.96409e-38
RPL39L	black	0.297457	1.07735e-11	0.498799	7.13072e-33
NPM2	black	-0.297238	1.11721e-11	-0.22021	6.42835e-07
C12orf75	black	0.283815	9.78205e-11	0.488677	1.96827e-31
FBP1	black	0.282123	1.27547e-10	0.301698	5.29548e-12
EGLN3	black	0.280784	1.57153e-10	0.397925	1.85966e-20
LAMP3	black	0.279594	1.89023e-10	0.463781	4.36933e-28
FGD2	black	0.274179	4.33019e-10	0.475458	1.2738e-29
TPX2	black	0.270792	7.20597e-10	0.496961	1.31319e-32
IFITM3	black	0.270255	7.80689e-10	0.442814	1.79042e-25
ARHGDIB	black	0.268554	1.00504e-09	0.461364	8.93087e-28
FUOM	black	0.265309	1.61926e-09	0.464996	3.0439e-28
PMP22	black	0.264527	1.8147e-09	0.421664	5.13585e-23
MARCKS	black	0.25944	3.77492e-09	0.426435	1.48353e-23
IRF7	black	0.253731	8.43175e-09	0.479169	4.02419e-30
IFI27L2	black	0.248005	1.85128e-08	0.31144	9.91445e-13
PROCR	black	0.241883	4.20161e-08	0.440745	3.17016e-25
PRKCB	black	0.239001	6.13297e-08	0.465839	2.3665e-28
PPP1R16B	black	0.238475	6.56838e-08	0.55367	1.38239e-41
CFD	black	0.23418	1.14242e-07	0.341295	3.92577e-15
PALD1	black	0.233606	1.22915e-07	0.509783	1.71342e-34
SMAP2	black	0.230717	1.77131e-07	0.56403	2.03277e-43
CHST1	black	0.229492	2.06512e-07	0.362246	5.56998e-17
NFAM1	black	0.227822	2.54262e-07	0.470034	6.69335e-29
ALDOC	black	0.227235	2.73403e-07	0.453203	9.57422e-27
TOP2A	black	0.22544	3.41047e-07	0.453444	8.93379e-27
SFTPA2	black	0.225176	3.52294e-07	0.297628	1.04705e-11
CD27	black	0.224032	4.05131e-07	0.376951	2.31611e-18
IL33	black	0.22376	4.18769e-07	0.452933	1.0345e-26
FABP3	black	0.223316	4.4199e-07	0.216292	1.02311e-06
THRSP	black	-0.2221	5.12122e-07	-0.289234	4.13032e-11
IFI27	black	0.221604	5.43737e-07	0.320459	1.98746e-13
TNFRSF4	black	0.22128	5.65352e-07	0.356557	1.82523e-16
WNT5B	black	0.220445	6.24979e-07	0.373627	4.82101e-18
EIF4EBP3	black	-0.219227	7.2285e-07	-0.250203	1.372e-08
CHST11	black	0.217136	9.26319e-07	0.492747	5.25433e-32
ISG20	black	0.216784	9.65498e-07	0.470155	6.45059e-29
ATP2A3	black	0.200576	6.05834e-06	0.382894	6.11265e-19
KCNJ5	black	0.198109	7.91204e-06	0.413155	4.48077e-22
CALB2	black	0.19783	8.15209e-06	0.355817	2.12646e-16
RBP4	black	0.196533	9.3662e-06	0.333681	1.70563e-14
TNFRSF14	black	0.188766	2.11035e-05	0.349235	8.12222e-16
ERAP2	black	0.18739	2.4286e-05	0.290013	3.6432e-11
SMCO4	black	0.183996	3.42002e-05	0.380997	9.37982e-19
NFKBIA	black	0.175721	7.68045e-05	0.375437	3.2378e-18
CCDC69	black	0.175259	8.02691e-05	0.372568	6.07851e-18
DDIT4	black	0.170652	0.000123855	0.315537	4.80985e-13
ARSA	black	0.162129	0.000268427	0.385397	3.46027e-19
LEF1	black	0.142245	0.00141209	0.370435	9.67077e-18
BHLHA15	black	0.132159	0.00303932	0.363924	3.907e-17
RBP5	black	0.131309	0.00323458	0.358088	1.32924e-16
CDC20	black	0.127098	0.0043817	0.346921	1.29149e-15
AOC1	black	0.114666	0.01021	0.221723	5.35947e-07
LRMP	black	0.113513	0.0110018	0.415874	2.25792e-22
LTF	black	0.110882	0.0130156	0.303994	3.58803e-12
NUGGC	black	0.105802	0.0178409	0.353139	3.68244e-16
SLC22A3	black	0.0982874	0.0278208	0.426303	1.53567e-23
VAMP5	black	0.0930891	0.037257	0.319646	2.30233e-13
TBC1D10C	black	0.0802978	0.0725391	0.38232	6.96024e-19
